# Supplementary material for: Negation interacts with motivational direction in understanding action sentences
Source: PLoS One. 2020 Jun 22;15(6):e0234304. doi: 10.1371/journal.pone.0234304 (PMC7307726; doi:10.1371/journal.pone.0234304)
Supplement: S1 File — (XLSX) [file pone.0234304.s001.xlsx]

## Sheet: Hoja1
approach/affirmative	approach/negative	avoidance/affirmative	avoidance/negative	Experiment1_2
511.58	501.38	515.44	493.97	1
749.17	685.7	659	782.01	1
984.23	689.29	1025.79	1021.44	1
984.88	777.15	963.08	969.42	1
561.44	553.7	631.3	604.35	1
570.6	541.75	521	595.58	1
728.48	700.9	702.61	713.71	1
754.08	772.83	770.1	768.92	1
811.22	758.83	663.51	743.44	1
724.32	701.31	705.84	702.5	1
660.44	716.4	694.99	729.06	1
680.69	683.9	693.2	716.7	1
651.29	625.52	641.05	613.33	1
645.4	624.11	630	636.51	1
545.65	601.2	556.64	556.72	1
558.05	521.3	543.54	566.15	1
755.1	806.94	794.28	798.8	1
721.03	757.81	758.37	812.48	1
593.05	609.45	612.65	608.25	1
570.52	614.59	567.15	583.55	1
680.3	632.24	643.2	677.69	1
577.8	619.11	549.7	572.05	1
797.28	770	770.44	744.74	1
728.56	795.3	665.96	683.35	1
597.4	568.2	594.6	566.75	1
698.66	681.15	745.9	737.87	1
555.07	625.71	615.22	600.24	1
798.03	752	856.88	671.9	1
674	776.11	695.94	754.85	1
586.3	635	595.45	572.4	1
655.9	688.53	649.35	707.79	1
580.9	654.5	640.2	650.45	1
695.66	780.43	695.48	737.56	1
481.6	577.35	519.86	527.75	1
607.7	607.53	589.5	601.05	1
624.13	651.35	707.1	690.1	1
624.5	663.26	641.97	704.47	1
477.54	443.42	501.65	503.75	1
562.1	677	626.01	594.96	1
916	888	846	829.75	1
615.42	589.97	633.65	668.33	1
597.76	541.83	633.84	603.47	1
648.25	638.5	631.87	611.41	1
656.6	754.97	796.42	737.75	1
852.39	816.66	744.02	842.69	1
950	911.11	970.56	971	1
712.15	695.51	778.96	760.04	1
485.35	477.22	548.22	496.04	1
602.93	590.72	619.48	633.33	1
627.75	633.5	652.84	697.18	1
557.15	566.94	562.81	580.75	1
602.61	592.21	687.16	593.2	1
741.14	864.64	895.7	905.74	1
895.59	886.13	702.26	1001.6	1
640.13	670.15	675.49	604.56	1
698.78	878.98	702.26	1055.61	1
614.65	673.01	707.9	676.45	1
692.23	641.39	758.4	638.95	1
580.15	567.18	595.53	561.33	1
549.1	572.66	651.46	583.65	1
604.89	630.38	660.06	619.84	1
671.7	663.78	702.83	754.49	1
545.17	586.7	527.5	614.79	1
895.59	886.13	702.26	1001.6	1
741.14	864.64	895.7	905.74	1
793.14	658.44	915.81	757.84	1
595.84	572.26	644.6	675.85	1
731.78	745.55	661.56	773.88	1
695.65	730.2	677.67	720.56	1
721.81	634.05	711.74	806.93	1
1001.29	767.4	737.42	702.58	1
852.39	816.66	744.02	842.69	1
882.05	852.99	765.94	832.94	1
588.2	693.5	709.35	633.05	1
821.75	791.63	743.21	789.09	1
754.6	645.69	679.58	796.46	1
971.21	912.65	974.4	959.64	1
797.81	730.12	888.11	796.92	1
800.7	757.3	766.51	802.36	1
930.41	804.9	973.65	894.73	1
1030.06	689.29	930.61	1086.43	1
649.49	615.65	722.77	688	1
595.84	572.26	644.6	675.85	1
695.65	730.2	677.67	720.56	1
1030.61	944.74	976.72	1017.87	1
639.78	679.4	666.64	744.5	1
754.57	698.32	646.8	702.82	1
699.45	740.42	652.81	605.13	2
661.22	626.94	686.42	626.96	2
571.32	650.56	591.68	564.14	2
447.06	582.73	570.52	679.02	2
545.31	601.37	583.33	518.2	2
721.94	652.43	709.24	705.78	2
648.86	666.19	697.85	722.95	2
675.75	616.04	659.91	665.49	2
665.75	600.4	700.61	668.74	2
754.13	797.25	819.58	804.01	2
653.85	672.48	606.85	650.54	2
604.31	573.69	593.69	616.77	2
659.16	816.28	780.11	791.28	2
636.39	643.74	658.48	656.58	2
700.07	660.39	672.87	749.35	2
666.86	762.2	648.45	725.75	2
717.65	705.9	795.72	718.66	2
584.16	635.76	586.48	654.55	2
625.58	698.26	717.42	680.7	2
512.5	526.71	499.32	511.95	2
555.15	610.45	637.15	627.8	2
686.72	653.56	644	680.28	2
622.95	672.64	663.39	676.14	2
733.39	760.66	674.9	772.22	2
659.16	816.88	790.44	859.7	2
678.87	747.74	700.79	696.3	2
537.84	520.86	586.68	525.63	2
589.58	640.53	674.26	620.7	2
724.52	734.66	794.28	765.25	2
730.22	710.07	677.25	700.13	2
766.45	838.56	732.28	679.02	2
757.34	800.31	766.91	836.41	2
702.87	645.61	683.61	701.8	2
624.11	599	580.33	696.81	2
685.5	709.81	738.18	640.82	2
608.55	598.17	547.09	624.21	2
810.12	849.73	825.28	748.28	2
703.83	637.28	632.4	669.63	2
667.76	704.24	650.15	652.04	2
